# Supplementary material for: Unveiling the mystery: Investigating the debate surrounding mitochondrial DNA copy number and Sjögren syndrome using Mendelian randomization analysis
Source: Medicine (Baltimore). 2024 Dec 13;103(50):e40908. doi: 10.1097/MD.0000000000040908 (PMC11651504; doi:10.1097/MD.0000000000040908)
Supplement: Supplementary file 1 [file medi-103-e40908-s001.xlsx]

## Sheet: S1
Supplementary Table S1: 70 SNPs associated with mtDNA copy number in training cohort
variant_id	chromosome	base_pair_location	effect_allele	other_allele	beta	standard_error	p_value
rs114694170	5	88180196	C	T	0.0331	0.0045	2.42e-13
rs9494142	6	135431640	C	T	0.0182	0.0024	5.97e-14
rs11064074	12	6281039	T	C	0.0187	0.0021	1.57e-18
rs12148	22	50962208	G	T	-0.0143	0.0021	2.54e-11
rs12247015	10	60145079	G	A	0.034	0.0021	8.14e-58
rs1569419	1	2996602	C	T	0.019	0.0025	1.91e-14
rs10835540	11	4071429	A	T	0.0182	0.0022	6.35e-16
rs11085147	19	5711930	T	C	0.0754	0.0036	1.99e-95
rs17850455	17	62476451	G	C	0.091	0.0104	1.81e-18
rs892090	19	55539072	G	T	-0.0172	0.0028	8.12e-10
rs4814776	20	1921523	A	C	-0.0294	0.0022	7.91e-40
rs72660908	1	25583610	G	C	0.0453	0.0021	3.47e-100
rs7896518	10	65104500	G	A	-0.0454	0.0021	1.74e-100
rs13088724	3	179152841	A	G	0.0178	0.0025	2.71e-12
rs1967556	17	27744033	G	T	0.0178	0.0021	2.78e-17
rs148984304	8	27258658	AAAAC	A	0.0132	0.0021	3.86e-10
rs55646950	10	102760996	T	C	-0.025	0.0026	1.03e-22
rs6105851	20	17955038	A	G	0.0218	0.0021	1.93e-25
rs10013187	4	102821550	A	C	-0.0119	0.0021	1.24e-08
rs2977608	1	768253	C	A	0.0232	0.0025	3.09e-21
rs1760940	14	20938251	C	A	0.0265	0.0024	5.29e-28
rs2274319	1	156450873	C	T	-0.0133	0.0022	1.29e-09
rs11082396	18	42080720	C	T	0.0262	0.0031	5.54e-17
rs2038479	1	171939290	A	C	0.0158	0.0026	2.2e-09
rs182346769	1	25622199	A	G	0.0205	0.0027	3.95e-14
rs2290507	17	18139089	A	G	0.0224	0.003	1.48e-13
rs2245946	22	43528240	A	G	0.0315	0.0022	2.91e-45
rs4807780	19	5550208	C	T	-0.0188	0.0022	2.34e-17
rs9941212	16	86154249	A	G	0.012	0.0022	4.51e-08
rs11867543	17	79655046	T	C	0.0167	0.003	3.87e-08
rs78909033	2	241510903	A	G	-0.0206	0.0031	2.32e-11
rs72698722	14	101181881	T	C	-0.0189	0.0027	1.3e-12
rs156355	20	1818613	C	T	0.0209	0.0022	2.86e-22
rs57066921	10	102752345	G	T	-0.106	0.0078	1.41e-41
rs445	7	92408370	T	C	0.0212	0.0035	2.06e-09
rs7705526	5	1285974	A	C	0.018	0.0023	1.24e-15
rs2015599	12	29435480	A	G	0.0125	0.0021	2.21e-09
rs2304693	7	45148667	A	G	0.0178	0.0027	8.35e-11
rs74750282	7	114744463	C	T	0.0384	0.0037	7.35e-25
rs1065853	19	45413233	T	G	0.0384	0.0038	1.69e-23
rs926326	6	25575402	G	A	0.0149	0.0025	2.34e-09
rs11553699	12	122216910	G	A	0.0448	0.0032	2.94e-44
rs6959832	7	135289854	A	G	-0.021	0.0021	6.5e-24
rs289713	16	57006829	A	T	-0.0148	0.0027	2.99e-08
rs2177616	7	80203166	A	T	-0.0123	0.0021	6.49e-09
rs56069439	19	17393925	A	C	-0.0279	0.0023	3.96e-34
rs12426673	12	109490296	T	G	-0.014	0.0021	3.32e-11
rs4284061	8	6878257	A	T	-0.0187	0.0022	7.81e-18
rs74874677	2	74177777	G	A	-0.082	0.007	1.97e-31
rs342293	7	106372219	G	C	0.0281	0.0021	5.43e-41
rs36009521	5	72046100	TA	T	0.0179	0.0031	4.57e-09
rs35203920	20	1513596	TA	T	0.0198	0.0024	2.68e-16
rs12052715	2	160677375	G	C	-0.0132	0.0023	1.41e-08
rs4841132	8	9183596	G	A	-0.0214	0.0036	3.03e-09
rs1354034	3	56849749	C	T	-0.0269	0.0021	3.01e-36
rs1127787	12	27867727	A	G	-0.0163	0.0028	6.08e-09
rs11064881	12	120146925	A	G	0.0257	0.004	1.24e-10
rs3766744	1	12043717	A	G	-0.018	0.0021	7.32e-18
rs5012419	12	19105915	G	A	0.0246	0.0022	7.34e-30
rs28665408	18	67516846	C	A	0.0155	0.0021	1.79e-13
rs34778241	3	71771215	TG	T	0.0144	0.0023	3.9e-10
rs75080135	6	33552707	C	A	0.0211	0.0027	1.12e-14
rs13084580	3	39188182	T	C	0.0241	0.0033	2.43e-13
rs6511720	19	11202306	T	G	0.0188	0.0032	5.67e-09
rs62641680	2	74166053	A	G	-0.0901	0.0062	3.18e-47
rs385893	9	4763176	C	T	0.0154	0.0021	2.25e-13
rs6659169	1	248017236	G	A	-0.0158	0.0026	9.61e-10
rs9425601	1	172377262	A	G	0.0125	0.0022	2.3e-08
rs3961455	10	104421471	A	G	0.0143	0.0024	1.8e-09
rs8176645	9	136149098	A	T	-0.0141	0.0026	4.62e-08
Note: mtDNA, Mitochondrial DNA. SNPs, single nucleotide polymorphisms.

## Sheet: S2
Supplementary Table S2: The MR analysis between mtDNA copy number and Sjögren's syndrome in the training cohort
Exposure	Outcome	Methods	nSNPs	OR	or_lci95	or_uci95	P
mtDNA copy number	Sjögren's syndrome (FinnGen consortium)	MR Egger	56	1.72685	0.728555	4.09305	0.220066
		Weighted median	56	1.46845	0.859907	2.50765	0.159368
		Inverse variance weighted	56	1.11683	0.774676	1.6101	0.553829
		Simple mode	56	1.37505	0.500031	3.78127	0.53972
		Weighted mode	56	1.40908	0.690062	2.8773	0.350558
mtDNA copy number	Sjögren's syndrome (UK Biobank)	MR Egger	59	0.366971	0.0384738	3.50025	0.387294
		Weighted median	59	0.481848	0.102332	2.26887	0.355689
		Inverse variance weighted	59	0.435536	0.160453	1.18222	0.102799
		Simple mode	59	0.0906936	0.00469642	1.7514	0.117497
		Weighted mode	59	0.388877	0.0367305	4.11716	0.435926
Note: MR, Mendelian randomization; mtDNA, mitochondrial DNA; nSNPs, Number of Single Nucleotide Polymorphisms; OR, odds ratio; or_lci95, 95% Lower Confidence Interval; or_uci95, 95% Upper Confidence Interval.

## Sheet: S3
Supplementary Table S3: The reverse MR analysis between mtDNA copy number and Sjögren's syndrome in the training cohort
Exposure	Outcome	Methods	nSNPs	OR	or_lci95	or_uci95	P
Sjögren's syndrome (FinnGen consortium)	mtDNA copy number	MR Egger	7	1	0.987	1.014	0.959
		Weighted median	7	0.996	0.989	1.003	0.314
		Inverse variance weighted	7	0.997	0.99	1.003	0.313
		Simple mode	7	0.995	0.983	1.008	0.495
		Weighted mode	7	0.996	0.989	1.003	0.28
Sjögren's syndrome (UK Biobank)	mtDNA copy number	MR Egger	3	1.026	0.963	1.092	0.571
		Weighted median	3	1.003	0.997	1.009	0.378
		Inverse variance weighted	3	1.003	0.997	1.009	0.299
		Simple mode	3	1.004	0.997	1.012	0.38
		Weighted mode	3	1.002	0.995	1.01	0.577
Note: MR, Mendelian randomization; mtDNA, mitochondrial DNA; nSNPs, Number of Single Nucleotide Polymorphisms; OR, odds ratio; or_lci95, 95% Lower Confidence Interval; or_uci95, 95% Upper Confidence Interval.

## Sheet: S4
Supplementary Table S4: 68 SNPs associated with mtDNA copy number in validation cohort
variant_id	chromosome	base_pair_location	effect_allele	other_allele	beta	standard_error	p_value
rs114694170	5	88180196	C	T	0.0331	0.0045	3.04e-13
rs2015599	12	29435480	A	G	0.0123	0.0021	6.03e-09
rs2304693	7	45148667	A	G	0.0181	0.0028	5.11e-11
rs9494142	6	135431640	C	T	0.018	0.0024	1.93e-13
rs74750282	7	114744463	C	T	0.038	0.0038	4.29e-24
rs1065853	19	45413233	T	G	0.0388	0.0039	1.59e-23
rs4698839	4	102801941	T	C	0.0124	0.0022	9.47e-09
rs11064074	12	6281039	T	C	0.0197	0.0021	4.87e-20
rs11553699	12	122216910	G	A	0.0445	0.0032	1.45e-43
rs12148	22	50962208	G	T	-0.0139	0.0022	1.32e-10
rs6959832	7	135289854	A	G	-0.021	0.0021	2.1e-23
rs2263663	20	1541301	T	C	0.02	0.0024	1.97e-16
rs12247015	10	60145079	G	A	0.0337	0.0021	1.28e-55
rs1613662	19	55536595	A	G	-0.0167	0.0028	3.9e-09
rs1569419	1	2996602	C	T	0.0189	0.0025	6.87e-14
rs289713	16	57006829	A	T	-0.0149	0.0027	4.14e-08
rs10835540	11	4071429	A	T	0.0184	0.0023	5.74e-16
rs11085147	19	5711930	T	C	0.0756	0.0036	1.54e-95
rs10749636	1	248020448	A	G	0.0155	0.0025	5.43e-10
rs77261872	18	42107662	T	C	0.0262	0.0032	2.28e-16
rs56069439	19	17393925	A	C	-0.0274	0.0023	2.3e-32
rs701834	10	102761801	T	C	-0.0254	0.0026	1.12e-22
rs12426673	12	109490296	T	G	-0.0141	0.0021	4.03e-11
rs2038480	1	171939641	T	A	0.0162	0.0027	1.39e-09
rs4284061	8	6878257	A	T	-0.0186	0.0022	2.97e-17
rs74874677	2	74177777	G	A	-0.0819	0.0071	3.62e-31
rs342293	7	106372219	G	C	0.0283	0.0021	1.05e-40
rs17850455	17	62476451	G	C	0.091	0.0104	1.81e-18
rs36009521	5	72046100	TA	T	0.0181	0.0031	6.27e-09
rs12052715	2	160677375	G	C	-0.0133	0.0024	1.72e-08
rs4814776	20	1921523	A	C	-0.03	0.0023	2e-40
rs72660908	1	25583610	G	C	0.0457	0.0021	8.25e-101
rs4841132	8	9183596	G	A	-0.0212	0.0037	7.46e-09
rs7896518	10	65104500	G	A	-0.0456	0.0022	9.53e-99
rs5745582	6	33546498	T	C	0.021	0.0028	3.46e-14
rs13088724	3	179152841	A	G	0.0175	0.0026	7.7e-12
rs1967556	17	27744033	G	T	0.0175	0.0021	1.97e-16
rs1354034	3	56849749	C	T	-0.0268	0.0022	2.05e-35
rs1127787	12	27867727	A	G	-0.0159	0.0028	1.49e-08
rs11764390	7	80216205	A	G	-0.0122	0.0022	1.55e-08
rs11064881	12	120146925	A	G	0.0255	0.004	2.58e-10
rs2977608	1	768253	C	A	0.0236	0.0025	2.58e-21
rs1760940	14	20938251	C	A	0.0263	0.0024	5.2e-27
rs3766744	1	12043717	A	G	-0.0179	0.0021	2.91e-17
rs2274319	1	156450873	C	T	-0.0139	0.0022	4.09e-10
rs182346769	1	25622199	A	G	0.0213	0.0027	7.87e-15
rs5012419	12	19105915	G	A	0.0247	0.0022	2.66e-29
rs2290507	17	18139089	A	G	0.0223	0.0031	3.64e-13
rs28665408	18	67516846	C	A	0.0157	0.0021	2.11e-13
rs6105852	20	17955153	A	G	0.0221	0.0021	1.41e-25
rs212930	6	25535636	G	A	0.0149	0.0025	3.18e-09
rs2245946	22	43528240	A	G	0.0317	0.0023	9.38e-45
rs4807780	19	5550208	C	T	-0.0191	0.0022	1.61e-17
rs34778241	3	71771215	TG	T	0.014	0.0023	2.02e-09
rs13084580	3	39188182	T	C	0.0244	0.0033	2.19e-13
rs143989240	1	172381181	TTG	T	0.0127	0.0023	2.61e-08
rs2322718	8	27257787	G	T	0.0136	0.0021	1.53e-10
rs6511720	19	11202306	T	G	0.0192	0.0033	4.08e-09
rs62641680	2	74166053	A	G	-0.0903	0.0063	4.63e-47
rs78909033	2	241510903	A	G	-0.021	0.0031	1e-11
rs72698722	14	101181881	T	C	-0.0192	0.0027	1.25e-12
rs156355	20	1818613	C	T	0.0214	0.0022	6.41e-23
rs385893	9	4763176	C	T	0.0153	0.0021	5.96e-13
rs57066921	10	102752345	G	T	-0.1081	0.0081	8.98e-41
rs3961455	10	104421471	A	G	0.0142	0.0024	4.31e-09
rs445	7	92408370	T	C	0.0207	0.0036	8.85e-09
rs7705526	5	1285974	A	C	0.0178	0.0023	6.46e-15
rs8176645	9	136149098	A	T	-0.0145	0.0026	3.06e-08
Note: mtDNA, Mitochondrial DNA. SNPs, single nucleotide polymorphisms.

## Sheet: S5
Supplementary Table S5: The MR analysis between mtDNA copy number and Sjögren's syndrome in the validation cohort
Exposure	Outcome	Methods	nSNPs	OR	or_lci95	or_uci95	P
mtDNA copy number	Sjögren's syndrome (FinnGen consortium)	MR Egger	53	1.58594	0.651502	3.86062	0.314415
		Weighted median	53	1.46288	0.856026	2.49994	0.164105
		Inverse variance weighted	53	1.15724	0.796663	1.68103	0.44329
		Simple mode	53	1.14925	0.44495	2.96837	0.774997
		Weighted mode	53	1.36503	0.677283	2.75116	0.388164
mtDNA copy number	Sjögren's syndrome (UK Biobank)	MR Egger	57	0.367669	0.0377718	3.57887	0.392541
		Weighted median	57	0.514885	0.108499	2.4434	0.403426
		Inverse variance weighted	57	0.452907	0.166824	1.22959	0.12009
		Simple mode	57	0.271131	0.012966	5.6696	0.4037
		Weighted mode	57	0.575908	0.0541213	6.12828	0.649178
Note: MR, Mendelian randomization; mtDNA, mitochondrial DNA; nSNPs, Number of Single Nucleotide Polymorphisms; OR, odds ratio; or_lci95, 95% Lower Confidence Interval; or_uci95, 95% Upper Confidence Interval.

## Sheet: S6
Supplementary Table S6: The reverse MR analysis between mtDNA copy number and Sjögren's syndrome in the validation cohort
Exposure	Outcome	Methods	nSNPs	OR	or_lci95	or_uci95	P
Sjögren's syndrome (FinnGen consortium)	mtDNA copy number	MR Egger	7	1.0013	0.988081	1.01469	0.855689
		Weighted median	7	0.996604	0.989209	1.00406	0.370733
		Inverse variance weighted	7	0.997279	0.990979	1.00362	0.39936
		Simple mode	7	0.995183	0.983234	1.00728	0.463139
		Weighted mode	7	0.996419	0.989098	1.00379	0.377164
Sjögren's syndrome (UK Biobank)	mtDNA copy number	MR Egger	3	1.02779	0.964324	1.09543	0.571212
		Weighted median	3	1.0028	0.996401	1.00925	0.37808
		Inverse variance weighted	3	1.0032	0.997248	1.0092	0.299428
		Simple mode	3	1.00342	0.994679	1.01223	0.379884
		Weighted mode	3	1.00245	0.99587	1.00908	0.577104
Note: MR, Mendelian randomization; mtDNA, mitochondrial DNA; nSNPs, Number of Single Nucleotide Polymorphisms; OR, odds ratio; or_lci95, 95% Lower Confidence Interval; or_uci95, 95% Upper Confidence Interval.

## Sheet: S7
Supplementary Table S7A: The heterogeneity and pleiotropy of MR analysis in the training cohort.
Exposure	Outcome	Methods	nSNPs	HETEROGENEITY			HORIZONTAL PLEIOTROPY
				Q	Q DEGREES OF FREEDOM	Q P-VALUE	MR-EGGER REGRESSION
							EGGER INTERCEPT	SE	P-VALUE
mtDNA copy number	Sjögren's syndrome (FinnGen consortium)	MR Egger	56	52.5124	54	0.531931	-0.0113629	0.0103978	0.279324
		IVW	56	53.7067	55	0.524141
mtDNA copy number	Sjögren's syndrome (UK Biobank)	MR Egger	59	64.8115	57	0.222897	0.00459994	0.0276486	0.868453
		IVW	59	64.843	58	0.250371
Sjögren's syndrome (FinnGen consortium)	mtDNA copy number	MR Egger	7	4.47118	5	0.483749	-0.00164258	0.00269331	0.568595
		IVW	7	4.84313	6	0.564085
Sjögren's syndrome (UK Biobank)	mtDNA copy number	MR Egger	3	0.231425	1	0.630469	-0.0148712	0.0210755	0.608806
		IVW	3	0.729321	2	0.694432
Note: SNPs, single nucleotide polymorphisms; MR, Mendelian randomization; IVW, Inverse variance weighted; mtDNA, mitochondrial DNA.
Supplementary Table S7B: The heterogeneity and pleiotropy of MR analysis in the validation cohort.
Exposure	Outcome	Methods	nSNPs	HETEROGENEITY			HORIZONTAL PLEIOTROPY
				Q	Q DEGREES OF FREEDOM	Q P-VALUE	MR-EGGER REGRESSION
							EGGER INTERCEPT	SE	P-VALUE
mtDNA copy number	Sjögren's syndrome (FinnGen consortium)	MR Egger	53	52.831	51	0.40321	-0.00835019	0.0109074	0.44747
		IVW	53	53.4381	52	0.418777
mtDNA copy number	Sjögren's syndrome (UK Biobank)	MR Egger	57	62.6818	55	0.2225	0.00567113	0.0283158	0.841999
		IVW	57	62.7275	56	0.250053
Sjögren's syndrome (FinnGen consortium)	mtDNA copy number	MR Egger	7	4.77318	5	0.444184	-0.00184169	0.00272797	0.529558
		IVW	7	5.22895	6	0.514801
Sjögren's syndrome (UK Biobank)	mtDNA copy number	MR Egger	3	0.589895	1	0.44246	-0.0160394	0.0214501	0.59125
		IVW	3	1.14903	2	0.562977
Note: SNPs, single nucleotide polymorphisms; MR, Mendelian randomization; IVW, Inverse variance weighted; mtDNA, mitochondrial DNA.
